# Supplementary material for: Chromosome-Level Genome Assembly and Population Genomic Analyses Reveal Geographic Variation and Population Genetic Structure of Prunus tenella
Source: Int J Mol Sci. 2023 Jul 21;24(14):11735. doi: 10.3390/ijms241411735 (PMC10380494; doi:10.3390/ijms241411735)
Supplement: Supplementary file 1 [file ijms-24-11735-s001.zip › Supplementary Tables S1-S3.xls]

## Sheet: Table S1
Table S1. Variation type Statistics (P. dulcis vs. P. tenella)
Prunus dulcis vs Prunus nana
Sequence annotations
Variation type	Count	Length ref(bp)	Length qry(bp)
SNPs	1540264	1540264	1540264
Insertions	155863		742030
Deletions	105280	763788
Copygains	44		144970
Copylosses	39	69497
Highly diverged	23885	109410529	104695590
Tandem repeats	6	419	584

## Sheet: Table S2
Table S2. Variation type Statistics (P. persica vs. P. tenella)
Prunus persica vs Prunus nana
Sequence annotations
Variation type	Count	Length ref(bp)	Length qry(bp)
SNPs	1574620	1574620	1574620
Insertions	161747		796134
Deletions	106957	785609
Copygains	38		199529
Copylosses	40	55867
Highly diverged	24975	118721752	109747428
Tandem repeats	3	148	192

## Sheet: Table S3
Table S3. Genetic diversity parameters of different populations
Genetic diversity
Group	Average MAF	Expected allele number	Expected heterozygous number	Nei diversity index	Number of poly marker	Observed allele number	Observed heterozygous number	Polymorphysm information content	Shnnon Wiener index
TC1	0.33	1.000-2.000(1.312)	0.061-0.500(0.171)	0.062-0.600(0.177)	250608	1.000-2.000(1.421)	0.062-1.000(0.158)	0.059-0.375(0.133)	0.139-0.693(0.247)
TL1	0.24	1.000-2.000(1.369)	0.061-0.500(0.219)	0.062-0.545(0.226)	399315	1.000-2.000(1.671)	0.062-1.000(0.179)	0.059-0.375(0.176)	0.139-0.693(0.331)
TL2	0.25	1.000-2.000(1.398)	0.061-0.500(0.234)	0.062-0.538(0.243)	409108	1.000-2.000(1.687)	0.062-1.000(0.158)	0.059-0.375(0.188)	0.139-0.693(0.352)
TL3	0.26	1.000-2.000(1.429)	0.061-0.500(0.251)	0.062-0.538(0.260)	428884	1.000-2.000(1.720)	0.062-1.000(0.206)	0.059-0.375(0.201)	0.139-0.693(0.376)
TL4	0.26	1.000-2.000(1.413)	0.061-0.500(0.242)	0.062-0.538(0.250)	423222	1.000-2.000(1.711)	0.062-1.000(0.218)	0.059-0.375(0.194)	0.139-0.693(0.364)
YM1	0.26	1.000-2.000(1.487)	0.054-0.500(0.286)	0.056-0.556(0.295)	494615	1.000-2.000(1.831)	0.056-1.000(0.217)	0.053-0.375(0.229)	0.127-0.693(0.430)
YM2	0.24	1.000-2.000(1.433)	0.061-0.500(0.258)	0.062-0.571(0.268)	474132	1.000-2.000(1.796)	0.062-1.000(0.166)	0.059-0.375(0.208)	0.139-0.693(0.392)
YM3	0.24	1.000-2.000(1.428)	0.061-0.500(0.255)	0.062-0.556(0.264)	464889	1.000-2.000(1.781)	0.062-1.000(0.183)	0.059-0.375(0.205)	0.139-0.693(0.386)
